# Supplementary material for: 1,4-Dichloro­naphthalene-2,3-diol
Source: Acta Crystallogr Sect E Struct Rep Online. 2009 Feb 28;65(Pt 3):o636. doi: 10.1107/S1600536809004310 (PMC2968610; doi:10.1107/S1600536809004310)
Supplement: Supplementary file 1 [file e-65-0o636-sup1.cif]

##############################################################################
###                                                                        ###
###        Electronic paper (Acta Crystallographica Section E)             ###
###                                                                        ###
##############################################################################
#                                                                            #
# This CIF contains the data in a paper accepted for publication in Acta     #
# Crystallographica Section E. It conforms to the requirements of Notes      #
# for Authors for Section E, and has been peer reviewed under the auspices   #
# of the IUCr Commission on Journals.                                        #
#                                                                            #
# Full details of the Crystallographic Information File format               #
# are given in the paper "The Crystallographic Information File (CIF):       #
# a New Standard Archive File for Crystallography" by S. R. Hall, F. H.      #
# Allen and I. D. Brown [Acta Cryst. (1991), A47, 655-685].                  #
#                                                                            #
# The current version of the core CIF dictionary is obtainable from          #
# ftp://ftp.iucr.org/pub/cif_core.dic. The current version number is 2.4.    #
#                                                                            #
# Software is freely available for graphical display of the structure(s) in  #
# this CIF.  For information consult the CIF home page http://www.iucr.org/  #
# cif/home.html                                                              #
#                                                                            #
# This file may be used for bona fide research purposes within the           #
# scientific community so long as proper attribution is given to the journal # 
# article from which it was obtained.                                        #
#                                                                            #
##############################################################################
                                             
data_global
_audit_creation_method     'RAELSPUB and manual entry'
_journal_date_recd_electronic     2009-02-02
_journal_date_accepted     2009-02-05
_journal_name_full     'Acta Crystallographica, Section E'
_journal_year     2009
_journal_volume     65
_journal_issue      3
_journal_page_first     o636
_journal_page_last     o636
_journal_paper_category     QO
_journal_coeditor_code     TK2370
_publ_contact_author_name     'Dr. M. Scudder'
_publ_contact_author_address
;
Department of Chemistry
The University of New South Wales
SYDNEY, New South Wales, Australia 2052
;
_publ_contact_author_email     'm.scudder@unsw.edu.au'
_publ_section_title
;
1,4-Dichloronaphthalene-2,3-diol
;
loop_
    _publ_author_name
    _publ_author_footnote
    _publ_author_address
    'Ahn, Paul D.' ?
;        School of Chemistry
        University of New South Wales
        Sydney, Australia 2052
;
    'Bishop, Roger' ?
;        School of Chemistry
        University of New South Wales
        Sydney, Australia 2052
;
    'Craig, Donald C.' ?
;        School of Chemistry
        University of New South Wales
        Sydney, Australia 2052
;
    'Scudder, Marcia L.' ?
;        School of Chemistry
        University of New South Wales
        Sydney, Australia 2052
;
data_I
_chemical_name_systematic
;
1,4-Dichloronaphthalene-2,3-diol
;
_chemical_formula_moiety     'C10 H6 Cl2 O2'
_chemical_formula_sum     'C10 H6 Cl2 O2'
_chemical_formula_iupac     'C10 H6 Cl2 O2'
_chemical_formula_weight     229.1
_symmetry_space_group_name_H-M     'P 21 21 21'
_symmetry_space_group_name_Hall     'P 2ac 2ab'
_space_group_crystal_system     orthorhombic
loop_
    _symmetry_equiv_pos_as_xyz
    'x, y, z'
    '1/2-x, -y, 1/2+z'
    '1/2+x, 1/2-y, -z'
    '-x, 1/2+y, 1/2-z'
_cell_length_a     5.0037(4)
_cell_length_b     11.5890(10)
_cell_length_c     15.546(2)
_cell_angle_alpha     90
_cell_angle_beta     90
_cell_angle_gamma     90
_cell_volume     901.5(2)
_cell_formula_units_Z     4
_cell_measurement_reflns_used     10
_cell_measurement_theta_min     25
_cell_measurement_theta_max     30
_cell_measurement_temperature     294
_exptl_crystal_description     prism
_exptl_crystal_colour     colourless
_exptl_crystal_size_max     0.32
_exptl_crystal_size_mid     0.09
_exptl_crystal_size_min     0.09
_exptl_crystal_size_rad     ?
_exptl_crystal_density_diffrn     1.69
_exptl_crystal_density_meas     ?
_exptl_crystal_density_method     'not measured'
_exptl_crystal_F_000     464.0
_exptl_absorpt_coefficient_mu     6.239
_exptl_absorpt_correction_type     analytical
_exptl_absorpt_process_details     '(de Meulenaer & Tompa, 1965)'
_exptl_absorpt_correction_T_min     0.32
_exptl_absorpt_correction_T_max     0.65
_diffrn_radiation_type     'Cu K\a'
_diffrn_radiation_wavelength     1.54184
_diffrn_measurement_device_type     'Enraf--Nonius CAD-4'
_diffrn_measurement_method     \w--2\q
_diffrn_reflns_number     1022
_diffrn_reflns_av_R_equivalents     0
_diffrn_reflns_theta_max     70
_diffrn_reflns_theta_full     70
_diffrn_measured_fraction_theta_max     1.00
_diffrn_measured_fraction_theta_full     1.00
_diffrn_reflns_limit_h_min     0
_diffrn_reflns_limit_h_max     6
_diffrn_reflns_limit_k_min     0
_diffrn_reflns_limit_k_max     14
_diffrn_reflns_limit_l_min     0
_diffrn_reflns_limit_l_max     18
_diffrn_standards_number     1
_diffrn_standards_interval_time     30
_diffrn_standards_decay_%     0
_refine_special_details
;
;
_reflns_number_total     1022
_reflns_number_gt     958
_reflns_threshold_expression     I>2\s(I)
_refine_ls_structure_factor_coef     F
_refine_ls_R_factor_gt     0.022
_refine_ls_wR_factor_ref     0.034
_refine_ls_goodness_of_fit_ref     1.38
_refine_ls_number_reflns     1022
_refine_ls_number_parameters     129
_refine_ls_number_restraints     0
_refine_ls_hydrogen_treatment     noref
_refine_ls_weighting_scheme     calc
_refine_ls_weighting_details     'w = 1/[\s^2^(F) + 0.0004F^2^]'
_refine_ls_shift/su_max     0.007
_refine_diff_density_max     0.18
_refine_diff_density_min     -0.17
_refine_ls_extinction_method     '(Coppens & Hamilton, 1970)'
_refine_ls_extinction_coef     1.30(10)
_refine_ls_abs_structure_details
;
Flack (1983), 0 Friedel pairs
;
_refine_ls_abs_structure_Flack     0.020(10)
_atom_type_scat_source
                       'International Tables for X-ray Crystallography, Vol. IV'
_computing_data_collection     'CAD-4 Manual (Schagen <i>et al.</i>,  1989)'
_computing_cell_refinement     'CAD-4 Manual (Schagen <i>et al.</i>,  1989)'
_computing_data_reduction     'local program'
_computing_structure_solution     'SIR92 (Altomare <i>et al.</i>,  1994)'
_computing_structure_refinement     'RAELS (Rae, 2000)'
_computing_molecular_graphics     'ORTEPII (Farrugia, 1997)'
_computing_publication_material     'local programs'
loop_
    _atom_site_type_symbol
    _atom_site_label
    _atom_site_fract_x
    _atom_site_fract_y
    _atom_site_fract_z
    _atom_site_U_iso_or_equiv
    _atom_site_adp_type
    _atom_site_occupancy
    Cl Cl1 0.40159(14) 0.04588(5) 0.59724(4) 0.0414(2) Uani 1.0
    Cl Cl2 1.16627(13) 0.32908(5) 0.83291(4) 0.0412(2) Uani 1.0
    O O1 0.8036(4)   0.21135(16) 0.54315(9) 0.0402(4) Uani 1.0
    O O2 1.1352(4) 0.3308(2) 0.64200(10)
                                       0.0424(5) Uani 1.0
    C C1 0.6113(5) 0.1220(2) 0.6655(2) 0.0290(5) Uani 1.0
    C C2 0.5913(5) 0.1058(2) 0.75650(10)
                                       0.0293(5) Uani 1.0
    C C3 0.4048(6) 0.0300(2) 0.7943(2) 0.0344(5) Uani 1.0
    C C4 0.3944(6) 0.0166(2) 0.8827(2) 0.0408(6) Uani 1.0
    C C5 0.5719(7) 0.0785(2) 0.9350(2) 0.0435(6) Uani 1.0
    C C6 0.7518(6) 0.1537(2) 0.90100(10)
                                       0.0376(6) Uani 1.0
    C C7 0.7679(5) 0.1700(2) 0.81020(10)
                                       0.0300(5) Uani 1.0
    C C8 0.9496(5) 0.2466(2) 0.7716(2) 0.0308(5) Uani 1.0
    C C9 0.9652(5) 0.2599(2) 0.6839(2) 0.0306(5) Uani 1.0
    C C10 0.7904(5) 0.1964(2) 0.62980(10)
                                        0.0303(5) Uani 1.0
    H H1O1 0.9726 0.2478 0.5221 0.040 Uani 1.0
    H H1O2 1.2704 0.3699 0.6793 0.042 Uani 1.0
    H H3 0.2790 -0.0145 0.7569 0.034 Uani 1.0
    H H4 0.2609 -0.0369 0.9091 0.041 Uani 1.0
    H H5 0.5660 0.0671 0.9987 0.043 Uani 1.0
    H H6 0.8737 0.1979 0.9400 0.038 Uani 1.0
loop_
    _atom_site_aniso_label
    _atom_site_aniso_U_11
    _atom_site_aniso_U_22
    _atom_site_aniso_U_33
    _atom_site_aniso_U_12
    _atom_site_aniso_U_13
    _atom_site_aniso_U_23
    _atom_site_aniso_type_symbol
    Cl1 0.0418(4) 0.0482(3) 0.0341(3) -0.0060(3) -0.0095(3) -0.0051(2) Cl
    Cl2 0.0416(4) 0.0436(3) 0.0385(3) -0.0083(3) -0.0052(3) -0.0080(2) Cl
    O1 0.0430(10)
                0.0550(10)
                         0.0226(7) -0.0045(9) -0.0010(8) 0.0052(7) O
    O2 0.0420(10)
                0.0457(9) 0.0392(9) -0.0100(10)
                                              0.0020(8) 0.0043(7) O
    C1 0.0270(10)
                0.0320(10)
                         0.0270(10)
                                  0.0010(10)
                                           -0.0040(10)
                                                     -0.0023(8) C
    C2 0.0310(10)
                0.0300(10)
                         0.0270(10)
                                  0.0030(10)
                                           -0.0010(10)
                                                     -0.0005(8) C
    C3 0.0330(10)
                0.0350(10)
                         0.0360(10)
                                  0.0000(10)
                                           0.0020(10)
                                                    0.0010(9) C
    C4 0.042(2) 0.0430(10)
                         0.0380(10)
                                  -0.0030(10)
                                            0.0080(10)
                                                     0.0040(10)
                                                              C
    C5 0.051(2) 0.0510(10)
                         0.0280(10)
                                  0.0000(10)
                                           0.0060(10)
                                                    0.0030(10)
                                                             C
    C6 0.0440(10)
                0.0440(10)
                         0.0250(10)
                                  0.0010(10)
                                           -0.0030(10)
                                                     -0.0020(10)
                                                               C
    C7 0.0320(10)
                0.0320(10)
                         0.0260(10)
                                  0.0040(10)
                                           0.0000(10)
                                                    -0.0005(9) C
    C8 0.0310(10)
                0.0320(10)
                         0.0300(10)
                                  0.0020(10)
                                           -0.0040(10)
                                                     -0.0046(9) C
    C9 0.0280(10)
                0.0310(10)
                         0.0320(10)
                                  0.0010(10)
                                           0.0020(10)
                                                    0.0032(9) C
    C10 0.0320(10)
                 0.0350(10)
                          0.0238(9) 0.0060(10)
                                             -0.0020(10)
                                                       0.0002(9) C
loop_
    _geom_bond_atom_site_label_1
    _geom_bond_atom_site_label_2
    _geom_bond_site_symmetry_1
    _geom_bond_site_symmetry_2
    _geom_bond_distance
    _geom_bond_publ_flag
    Cl1 C1 1_555 1_555 1.734(2) no
    Cl2 C8 1_555 1_555 1.731(2) no
    O1 C10 1_555 1_555 1.361(2) no
    O2 C9 1_555 1_555 1.350(3) no
    C1 C2 1_555 1_555 1.431(3) no
    C1 C10 1_555 1_555 1.361(3) no
    C2 C3 1_555 1_555 1.410(3) no
    C2 C7 1_555 1_555 1.426(3) no
    C3 C4 1_555 1_555 1.385(3) no
    C4 C5 1_555 1_555 1.401(4) no
    C5 C6 1_555 1_555 1.360(4) no
    C6 C7 1_555 1_555 1.427(3) no
    C7 C8 1_555 1_555 1.405(3) no
    C8 C9 1_555 1_555 1.374(3) no
    C9 C10 1_555 1_555 1.419(3) no
    O1 H1O1 1_555 1_555 1.000 no
    O2 H1O2 1_555 1_555 1.000 no
    C3 H3 1_555 1_555 1.000 no
    C4 H4 1_555 1_555 1.000 no
    C5 H5 1_555 1_555 1.000 no
    C6 H6 1_555 1_555 1.000 no
loop_
    _geom_angle_atom_site_label_1
    _geom_angle_atom_site_label_2
    _geom_angle_atom_site_label_3
    _geom_angle_site_symmetry_1
    _geom_angle_site_symmetry_2
    _geom_angle_site_symmetry_3
    _geom_angle
    _geom_angle_publ_flag
    Cl1 C1 C2 1_555 1_555 1_555 119.7(2) no
    Cl1 C1 C10 1_555 1_555 1_555 118.1(2) no
    C2 C1 C10 1_555 1_555 1_555 122.2(2) no
    C1 C2 C3 1_555 1_555 1_555 122.7(2) no
    C1 C2 C7 1_555 1_555 1_555 117.8(2) no
    C3 C2 C7 1_555 1_555 1_555 119.5(2) no
    C2 C3 C4 1_555 1_555 1_555 120.5(2) no
    C3 C4 C5 1_555 1_555 1_555 119.7(3) no
    C4 C5 C6 1_555 1_555 1_555 121.5(2) no
    C5 C6 C7 1_555 1_555 1_555 120.4(2) no
    C2 C7 C6 1_555 1_555 1_555 118.4(2) no
    C2 C7 C8 1_555 1_555 1_555 118.8(2) no
    C6 C7 C8 1_555 1_555 1_555 122.9(2) no
    Cl2 C8 C7 1_555 1_555 1_555 121.2(2) no
    Cl2 C8 C9 1_555 1_555 1_555 116.7(2) no
    C7 C8 C9 1_555 1_555 1_555 122.1(2) no
    O2 C9 C8 1_555 1_555 1_555 125.7(2) no
    O2 C9 C10 1_555 1_555 1_555 114.7(2) no
    C8 C9 C10 1_555 1_555 1_555 119.6(2) no
    O1 C10 C1 1_555 1_555 1_555 121.1(2) no
    O1 C10 C9 1_555 1_555 1_555 119.4(2) no
    C1 C10 C9 1_555 1_555 1_555 119.6(2) no
    C10 O1 H1O1 1_555 1_555 1_555 114.8 no
    C9 O2 H1O2 1_555 1_555 1_555 115.0 no
    C4 C3 H3 1_555 1_555 1_555 119.7 no
    C2 C3 H3 1_555 1_555 1_555 119.7 no
    C3 C4 H4 1_555 1_555 1_555 120.2 no
    C5 C4 H4 1_555 1_555 1_555 120.2 no
    C4 C5 H5 1_555 1_555 1_555 119.3 no
    C6 C5 H5 1_555 1_555 1_555 119.3 no
    C5 C6 H6 1_555 1_555 1_555 119.7 no
    C7 C6 H6 1_555 1_555 1_555 119.9 no
loop_
    _geom_hbond_atom_site_label_D
    _geom_hbond_atom_site_label_H
    _geom_hbond_atom_site_label_A
    _geom_hbond_site_symmetry_A
    _geom_hbond_distance_DH
    _geom_hbond_distance_HA
    _geom_hbond_distance_DA
    _geom_hbond_angle_DHA
    O1 H1O1 O1 3_556 1.00 2.00 2.977(3) 165
