# Supplementary material for: 1,4-Dichloro­naphthalene-2,3-diol
Source: Acta Crystallogr Sect E Struct Rep Online. 2009 Feb 28;65(Pt 3):o636. doi: 10.1107/S1600536809004310 (PMC2968610; doi:10.1107/S1600536809004310)
Supplement: Supplementary file 2 [file e-65-0o636-Isup2.hkl]

data_I
loop_
_refln_index_h
_refln_index_k
_refln_index_l
_refln_F_meas
_refln_F_calc
_refln_F_sigma
   2   0   0   18.340   18.673  0.408
   4   0   0   31.020   31.363  0.689
   6   0   0    9.352    9.559  0.258
   1   1   0   32.667   33.949  0.674
   2   1   0   19.756   19.640  0.442
   3   1   0   28.917   29.510  0.636
   4   1   0   11.796   11.763  0.282
   5   1   0    3.507    3.562  0.276
   6   1   0   12.180   12.975  0.297
   0   2   0   40.036   40.050  0.814
   1   2   0  100.359  103.993  2.019
   2   2   0   43.556   43.676  0.904
   3   2   0   29.202   30.240  0.644
   4   2   0   25.083   24.844  0.564
   5   2   0   19.198   19.244  0.436
   6   2   0   14.347   14.923  0.327
   1   3   0  157.075  166.094  3.299
   2   3   0   12.295   10.497  0.278
   3   3   0   18.476   18.648  0.409
   4   3   0    1.788    2.234  1.211
   5   3   0    8.169    8.414  0.254
   0   4   0   11.015   11.376  0.248
   1   4   0   38.748   38.384  0.806
   2   4   0   26.495   27.402  0.579
   3   4   0    8.305    7.522  0.216
   4   4   0    5.667    5.873  0.224
   5   4   0   14.683   14.705  0.338
   1   5   0   31.708   31.716  0.681
   2   5   0   81.069   80.420  1.651
   3   5   0   36.442   35.319  0.808
   4   5   0    8.856    8.649  0.253
   5   5   0    8.604    8.127  0.243
   0   6   0   40.301   40.051  0.848
   1   6   0   21.011   21.842  0.472
   2   6   0   46.261   45.236  0.978
   3   6   0    2.982    3.070  0.276
   5   6   0   10.881   10.766  0.268
   1   7   0    7.288    7.427  0.193
   2   7   0   11.733   11.172  0.269
   3   7   0    6.097    5.994  0.215
   4   7   0   18.048   17.666  0.403
   5   7   0    3.847    3.969  0.221
   0   8   0   26.598   26.844  0.602
   1   8   0   28.584   28.168  0.640
   2   8   0   23.636   23.428  0.529
   3   8   0   24.827   24.390  0.556
   4   8   0    5.790    5.435  0.212
   5   8   0    4.214    4.427  0.196
   1   9   0   11.829   11.586  0.275
   2   9   0   19.023   19.182  0.426
   3   9   0   15.403   15.216  0.343
   4   9   0   13.667   14.188  0.306
   0  10   0   21.173   21.031  0.477
   1  10   0    1.187    1.406  1.714
   3  10   0   12.244   12.189  0.286
   4  10   0    4.409    4.423  0.205
   1  11   0   22.037   21.422  0.496
   2  11   0   10.311   10.467  0.256
   3  11   0    9.070    8.970  0.227
   0  12   0    7.608    7.462  0.219
   1  12   0    3.662    3.528  0.211
   2  12   0    4.091    4.065  0.196
   3  12   0    3.318    3.411  0.199
   1  13   0    4.688    4.464  0.184
   2  13   0    9.522    9.705  0.227
   0  14   0   18.714   19.123  0.415
   1   0   1    5.046    5.347  0.123
   2   0   1   43.555   46.330  0.902
   3   0   1   18.377   18.629  0.407
   4   0   1    3.559    3.951  0.263
   5   0   1   31.566   31.645  0.720
   6   0   1    4.829    4.631  0.245
   0   1   1   25.982   25.975  0.532
   1   1   1    8.702    8.110  0.195
   2   1   1   46.642   47.005  0.958
   3   1   1    3.823    4.064  0.169
   4   1   1    6.006    5.825  0.236
   5   1   1   26.252   25.590  0.589
   6   1   1    2.659    2.496  0.368
   0   2   1   45.346   44.698  0.920
   1   2   1  110.074  111.785  2.338
   2   2   1    8.622    9.579  0.195
   3   2   1   21.661   22.487  0.483
   4   2   1   18.824   18.874  0.420
   5   2   1    5.140    5.038  0.256
   6   2   1   16.774   16.896  0.379
   0   3   1   14.998   14.471  0.330
   1   3   1   19.443   20.122  0.427
   2   3   1   12.852   13.134  0.287
   3   3   1   18.979   19.063  0.423
   4   3   1   33.675   33.835  0.754
   5   3   1    7.272    7.307  0.241
   0   4   1   69.968   70.500  1.417
   1   4   1   24.125   23.669  0.531
   2   4   1   20.292   19.707  0.448
   3   4   1   26.354   26.594  0.588
   4   4   1   30.181   29.580  0.679
   5   4   1    3.128    3.102  0.322
   0   5   1   41.935   43.109  0.871
   1   5   1    4.326    4.514  0.154
   2   5   1   50.669   50.339  1.056
   3   5   1   16.094   16.281  0.360
   4   5   1    4.912    5.096  0.243
   5   5   1    8.277    8.125  0.242
   0   6   1   16.317   16.904  0.365
   1   6   1    8.528    8.983  0.201
   3   6   1   38.586   38.294  0.855
   4   6   1   12.354   11.615  0.295
   5   6   1    3.108    2.831  0.267
   0   7   1    3.758    4.297  0.182
   1   7   1   36.499   36.195  0.792
   2   7   1    9.308    9.437  0.231
   3   7   1   38.668   38.282  0.863
   4   7   1    5.849    5.520  0.221
   5   7   1    8.475    8.178  0.228
   0   8   1    5.766    5.448  0.187
   1   8   1   21.531   21.626  0.484
   2   8   1   23.003   22.766  0.519
   3   8   1   20.471   20.516  0.457
   4   8   1    6.066    6.449  0.223
   5   8   1    3.640    3.529  0.210
   0   9   1    3.950    4.375  0.224
   1   9   1    8.313    8.484  0.226
   2   9   1   32.828   32.007  0.734
   3   9   1    4.670    5.093  0.230
   4   9   1    4.018    4.071  0.223
   0  10   1   25.630   25.193  0.579
   1  10   1   13.901   13.758  0.315
   2  10   1    9.553    9.300  0.245
   3  10   1    4.886    4.320  0.211
   4  10   1   16.261   16.403  0.360
   0  11   1   11.018   10.727  0.269
   1  11   1   15.115   14.651  0.336
   2  11   1    7.985    7.805  0.225
   3  11   1    4.034    3.837  0.199
   0  12   1    5.024    4.855  0.200
   1  12   1   19.531   19.337  0.438
   2  12   1    6.366    6.612  0.203
   3  12   1    8.654    8.655  0.214
   0  13   1   13.668   13.577  0.303
   1  13   1    8.046    7.844  0.213
   0  14   1    8.223    8.192  0.205
   0   0   2   72.140   66.547  1.517
   1   0   2   13.677   14.083  0.308
   2   0   2    8.752    8.133  0.196
   3   0   2   15.054   16.620  0.334
   4   0   2    4.572    4.367  0.226
   5   0   2   12.398   12.239  0.309
   6   0   2    2.018    1.267  1.097
   0   1   2   20.570   20.817  0.430
   1   1   2   20.327   21.397  0.440
   2   1   2   27.435   27.402  0.591
   3   1   2   15.218   16.218  0.342
   4   1   2   22.326   22.027  0.498
   5   1   2    4.530    4.109  0.262
   6   1   2    4.929    5.229  0.271
   0   2   2   37.323   37.281  0.763
   1   2   2   39.384   39.951  0.809
   2   2   2   20.974   19.869  0.466
   3   2   2   22.384   21.937  0.495
   4   2   2   12.179   12.521  0.282
   5   2   2    0.909    1.241  0.929
   6   2   2    0.000    0.504 17.484
   0   3   2   14.629   14.862  0.330
   1   3   2   38.690   38.758  0.800
   2   3   2   17.149   17.769  0.386
   3   3   2   10.666   10.577  0.245
   4   3   2   16.263   15.913  0.359
   5   3   2    6.244    6.505  0.239
   0   4   2   14.994   16.034  0.333
   1   4   2   30.096   29.218  0.643
   2   4   2   35.147   36.125  0.753
   3   4   2   19.482   19.150  0.435
   4   4   2   10.007    9.780  0.261
   5   4   2    7.711    7.891  0.242
   0   5   2   11.065   12.034  0.249
   1   5   2    5.530    4.672  0.159
   2   5   2   23.754   23.244  0.527
   3   5   2    8.234    8.469  0.219
   4   5   2    5.446    5.944  0.233
   5   5   2   12.343   11.989  0.296
   0   6   2   16.434   16.688  0.368
   1   6   2   14.362   14.927  0.321
   2   6   2   30.230   30.761  0.665
   3   6   2   10.793   10.999  0.262
   4   6   2    6.225    6.028  0.226
   5   6   2   12.588   12.393  0.294
   0   7   2   21.718   21.132  0.482
   1   7   2   21.880   22.052  0.489
   2   7   2   17.329   17.053  0.388
   3   7   2    7.407    7.310  0.220
   4   7   2    1.508    2.529  0.565
   5   7   2    2.719    2.576  0.255
   0   8   2   17.298   16.093  0.384
   1   8   2    3.273    3.076  0.222
   2   8   2   16.686   16.512  0.372
   3   8   2   21.454   21.349  0.473
   4   8   2   13.194   12.828  0.303
   0   9   2   15.081   15.886  0.340
   1   9   2   15.435   15.572  0.343
   2   9   2    8.336    8.329  0.234
   3   9   2    5.395    5.394  0.220
   4   9   2   10.898   10.715  0.260
   0  10   2    4.622    4.142  0.208
   1  10   2   18.698   18.081  0.418
   2  10   2    0.748    0.878  0.905
   3  10   2    5.224    4.875  0.198
   4  10   2    9.638    9.966  0.232
   1  11   2    6.575    6.784  0.213
   2  11   2    8.569    8.150  0.229
   3  11   2   10.766   10.777  0.253
   0  12   2   13.889   13.752  0.321
   1  12   2    6.967    6.796  0.208
   2  12   2    7.160    7.156  0.201
   3  12   2    7.668    7.444  0.197
   0  13   2   15.703   15.579  0.353
   1  13   2    4.597    4.748  0.191
   2  13   2    1.265    0.789  0.873
   0  14   2   13.121   13.390  0.290
   1   0   3   46.051   45.703  0.937
   2   0   3    6.099    4.501  0.154
   3   0   3   15.355   14.114  0.343
   4   0   3   14.672   14.396  0.330
   5   0   3   12.997   13.013  0.315
   6   0   3    4.490    4.378  0.245
   0   1   3   25.779   27.057  0.539
   1   1   3   12.970   12.918  0.289
   2   1   3   56.112   55.368  1.146
   3   1   3   29.755   28.635  0.648
   4   1   3   10.304   10.082  0.255
   5   1   3    4.701    5.125  0.275
   6   1   3    7.689    7.774  0.243
   0   2   3   42.048   42.817  0.859
   1   2   3   40.127   40.822  0.825
   2   2   3   17.476   16.272  0.387
   3   2   3   28.094   27.173  0.621
   4   2   3    1.957    3.157  1.174
   5   2   3    8.218    8.389  0.245
   0   3   3   20.074   20.822  0.436
   1   3   3   24.446   24.621  0.532
   2   3   3   10.528    8.570  0.238
   3   3   3   16.083   16.086  0.362
   4   3   3   12.353   12.284  0.289
   5   3   3   10.914   10.642  0.273
   0   4   3   22.475   24.141  0.499
   1   4   3   48.710   47.558  1.002
   2   4   3   23.339   22.999  0.524
   3   4   3    8.128    8.062  0.221
   4   4   3   18.463   18.025  0.414
   5   4   3   10.056   10.337  0.264
   0   5   3   23.543   23.934  0.515
   1   5   3   22.120   21.816  0.495
   2   5   3   16.001   16.046  0.356
   3   5   3   19.986   20.289  0.449
   4   5   3    5.846    5.792  0.238
   5   5   3    5.179    5.628  0.237
   0   6   3   45.844   45.496  0.957
   1   6   3   20.845   20.352  0.463
   2   6   3   10.878   10.963  0.250
   3   6   3    3.451    3.724  0.249
   4   6   3   16.994   16.606  0.381
   5   6   3    0.000    1.674 14.215
   0   7   3   31.736   31.340  0.702
   1   7   3   10.759   11.376  0.246
   2   7   3   12.191   12.286  0.277
   3   7   3    9.647    9.771  0.250
   4   7   3    5.576    5.500  0.223
   5   7   3    4.057    4.489  0.233
   0   8   3   10.408   10.502  0.246
   1   8   3   12.334   12.312  0.279
   2   8   3   16.037   15.895  0.362
   3   8   3    5.763    5.479  0.216
   4   8   3    7.666    7.826  0.227
   0   9   3    3.207    3.723  0.250
   1   9   3   10.845   10.596  0.259
   2   9   3    6.185    6.182  0.217
   3   9   3   13.916   13.460  0.318
   4   9   3    3.188    3.641  0.243
   0  10   3    3.908    4.358  0.245
   1  10   3   24.463   23.946  0.547
   2  10   3    6.927    7.105  0.218
   3  10   3    3.989    3.949  0.220
   4  10   3    0.825    0.793  1.562
   0  11   3    7.385    7.273  0.221
   1  11   3    9.265    9.318  0.241
   2  11   3   10.044    9.875  0.250
   3  11   3    6.431    6.264  0.196
   0  12   3    9.670    9.485  0.240
   1  12   3    2.695    2.794  0.274
   2  12   3    6.759    6.559  0.197
   3  12   3    3.953    3.939  0.179
   0  13   3   12.980   13.157  0.291
   1  13   3    3.383    3.555  0.203
   2  13   3    9.308    9.452  0.221
   0   0   4   99.676   95.775  2.105
   1   0   4   43.227   43.211  0.885
   2   0   4   23.973   23.370  0.536
   3   0   4   41.256   39.364  0.881
   4   0   4   20.603   20.543  0.455
   5   0   4    5.726    5.311  0.239
   0   1   4   11.282   12.026  0.251
   1   1   4   15.222   15.868  0.339
   2   1   4   22.724   23.246  0.499
   3   1   4   38.871   39.134  0.837
   4   1   4    7.705    7.801  0.223
   5   1   4    9.289    9.272  0.257
   0   2   4   18.276   18.377  0.398
   1   2   4   39.047   39.055  0.807
   2   2   4   57.875   56.779  1.185
   3   2   4   25.901   26.254  0.572
   4   2   4    8.885    8.575  0.237
   5   2   4    7.348    7.233  0.240
   0   3   4   43.089   43.389  0.886
   1   3   4   60.320   59.101  1.228
   2   3   4   30.797   29.974  0.671
   3   3   4   17.583   17.045  0.392
   4   3   4   20.972   19.705  0.471
   5   3   4    7.016    6.808  0.233
   0   4   4   10.635   10.930  0.234
   1   4   4   13.781   14.075  0.310
   2   4   4    9.082    8.900  0.212
   3   4   4   10.804   10.919  0.255
   4   4   4   26.093   26.074  0.583
   5   4   4    8.509    8.560  0.247
   0   5   4   23.205   22.126  0.512
   1   5   4   37.217   36.861  0.790
   2   5   4   35.117   35.469  0.766
   3   5   4   15.900   15.816  0.355
   4   5   4    1.614    1.202  1.034
   5   5   4    4.604    4.577  0.232
   0   6   4   49.737   48.768  1.034
   1   6   4   23.957   24.482  0.540
   2   6   4   22.488   22.163  0.506
   3   6   4    8.707    8.609  0.231
   4   6   4    5.909    5.942  0.225
   5   6   4   11.340   11.517  0.270
   0   7   4   22.130   22.822  0.492
   1   7   4   16.157   15.898  0.361
   2   7   4    5.072    4.925  0.203
   3   7   4   10.675   10.002  0.266
   4   7   4   11.472   11.265  0.278
   5   7   4   14.834   15.021  0.333
   0   8   4   29.291   28.724  0.654
   1   8   4   23.870   23.494  0.537
   2   8   4   14.339   14.408  0.322
   3   8   4   12.680   12.273  0.296
   4   8   4    5.142    4.998  0.221
   0   9   4    5.129    5.624  0.208
   1   9   4   16.098   16.190  0.362
   2   9   4    8.686    8.580  0.234
   3   9   4    3.612    2.783  0.251
   4   9   4    2.859    3.022  0.258
   0  10   4   12.678   12.577  0.295
   1  10   4   10.767   10.965  0.265
   2  10   4    2.958    2.491  0.253
   3  10   4   10.141    9.710  0.252
   4  10   4   11.993   11.902  0.269
   0  11   4   18.329   18.266  0.409
   1  11   4   12.011   11.647  0.284
   2  11   4   11.038   10.680  0.265
   3  11   4    4.683    4.769  0.199
   0  12   4    0.000    1.511 12.800
   1  12   4    3.755    3.712  0.219
   2  12   4    5.730    5.710  0.193
   0  13   4    5.067    4.940  0.182
   1  13   4    3.598    3.545  0.187
   2  13   4    6.112    6.117  0.175
   1   0   5   36.924   37.024  0.766
   2   0   5   22.704   22.636  0.503
   3   0   5   20.941   21.227  0.467
   4   0   5   19.740   19.568  0.437
   5   0   5    2.561    1.639  0.325
   0   1   5   34.012   34.096  0.706
   1   1   5   66.822   65.694  1.354
   2   1   5   28.905   27.794  0.630
   3   1   5   15.057   15.011  0.335
   4   1   5    9.437    9.991  0.246
   5   1   5   15.015   15.009  0.344
   0   2   5   68.049   66.854  1.377
   1   2   5    0.000    0.294 12.791
   2   2   5   36.912   36.823  0.783
   3   2   5   21.996   21.824  0.496
   4   2   5   15.874   15.717  0.357
   5   2   5    5.843    5.603  0.224
   0   3   5   27.809   27.794  0.597
   1   3   5   16.784   16.113  0.374
   2   3   5   31.959   31.689  0.696
   3   3   5    9.685    9.882  0.236
   4   3   5   16.489   15.988  0.369
   5   3   5    8.621    8.850  0.248
   0   4   5   34.064   35.167  0.722
   1   4   5   51.783   49.865  1.067
   2   4   5   23.912   24.116  0.529
   3   4   5   23.012   22.981  0.515
   4   4   5   11.177   10.865  0.278
   5   4   5    0.000    1.677 14.571
   0   5   5   19.065   18.835  0.425
   1   5   5   14.669   15.363  0.325
   2   5   5   15.612   15.576  0.350
   3   5   5    6.935    6.902  0.214
   4   5   5   15.822   15.632  0.352
   5   5   5    9.588    9.461  0.250
   0   6   5   15.810   16.061  0.350
   1   6   5   11.986   12.694  0.268
   2   6   5   16.479   17.117  0.366
   3   6   5   30.058   30.027  0.668
   4   6   5    4.089    3.627  0.233
   5   6   5    7.088    6.957  0.216
   0   7   5   48.981   47.925  1.030
   1   7   5   17.301   17.215  0.383
   2   7   5    8.456    8.369  0.224
   3   7   5    0.000    2.245 13.307
   4   7   5    9.691    9.421  0.249
   5   7   5   14.093   14.301  0.316
   0   8   5    2.895    3.756  0.241
   1   8   5   17.155   16.684  0.382
   2   8   5    8.888    9.157  0.236
   3   8   5   16.421   16.669  0.369
   4   8   5    8.788    8.771  0.233
   0   9   5    2.650    2.918  0.265
   1   9   5   22.930   22.246  0.511
   2   9   5   18.598   18.931  0.418
   3   9   5    9.523    9.338  0.246
   4   9   5   12.305   12.273  0.280
   0  10   5   18.036   17.328  0.400
   1  10   5   13.167   12.977  0.303
   2  10   5   11.103   10.985  0.269
   3  10   5    2.732    2.779  0.271
   0  11   5    4.192    4.182  0.237
   1  11   5    9.725    9.661  0.247
   2  11   5   15.110   15.680  0.341
   3  11   5    3.966    3.984  0.201
   0  12   5    1.195    0.242  1.014
   1  12   5   10.209   10.226  0.249
   2  12   5   14.543   14.324  0.327
   0  13   5    3.662    3.711  0.182
   1  13   5   11.844   12.229  0.268
   0   0   6    4.864    5.403  0.141
   1   0   6   21.156   20.761  0.463
   2   0   6   30.300   30.012  0.661
   3   0   6    9.621    9.504  0.232
   4   0   6    0.784    0.290  0.925
   5   0   6    5.576    5.959  0.235
   0   1   6   24.900   25.417  0.538
   1   1   6   40.666   40.781  0.844
   2   1   6   39.220   39.139  0.828
   3   1   6   17.610   17.759  0.392
   4   1   6   13.244   13.059  0.307
   5   1   6    7.548    7.784  0.235
   0   2   6   75.050   73.834  1.519
   1   2   6    1.137    1.403  0.338
   2   2   6   13.081   13.149  0.291
   3   2   6   23.053   22.941  0.510
   4   2   6   13.926   13.945  0.319
   5   2   6    9.804    9.342  0.256
   0   3   6   22.763   22.764  0.498
   1   3   6   31.888   31.668  0.684
   2   3   6   12.039   12.290  0.268
   3   3   6    9.147    9.200  0.232
   4   3   6    9.993   10.369  0.260
   5   3   6   16.037   16.552  0.357
   0   4   6   29.328   28.875  0.637
   1   4   6   50.072   50.152  1.037
   2   4   6    4.667    4.939  0.170
   3   4   6   23.267   23.722  0.523
   4   4   6   12.571   13.104  0.300
   5   4   6    6.660    7.003  0.220
   0   5   6    7.636    7.977  0.189
   1   5   6   34.475   33.683  0.748
   2   5   6    6.004    5.791  0.192
   3   5   6    9.553   10.385  0.243
   4   5   6   16.500   16.477  0.371
   5   5   6    4.180    3.905  0.224
   0   6   6   44.176   43.864  0.935
   1   6   6   15.770   16.227  0.351
   2   6   6   14.995   14.889  0.334
   3   6   6    7.982    8.553  0.231
   4   6   6   13.858   14.471  0.319
   5   6   6   10.826   10.518  0.257
   0   7   6   14.017   13.606  0.313
   1   7   6    7.156    6.783  0.203
   2   7   6   33.218   33.248  0.736
   3   7   6    4.763    5.700  0.232
   4   7   6    4.026    3.671  0.230
   0   8   6    3.839    3.877  0.204
   1   8   6    2.100    3.653  1.112
   2   8   6   20.830   20.762  0.469
   3   8   6   15.066   14.897  0.337
   4   8   6    4.376    4.434  0.212
   0   9   6    6.978    6.850  0.213
   1   9   6   24.838   24.172  0.563
   2   9   6    9.426    9.622  0.243
   3   9   6    9.954   10.433  0.254
   4   9   6    8.831    8.502  0.224
   0  10   6    5.746    5.416  0.208
   1  10   6   11.029   11.075  0.266
   2  10   6    0.919    0.398  1.719
   3  10   6   11.954   11.815  0.275
   0  11   6    4.985    4.810  0.210
   1  11   6    5.316    5.557  0.204
   2  11   6   10.815   10.990  0.258
   3  11   6   11.868   11.809  0.267
   0  12   6   16.024   15.647  0.354
   1  12   6    4.203    4.379  0.194
   2  12   6    3.632    3.667  0.196
   0  13   6    7.795    7.808  0.202
   1  13   6    4.916    5.181  0.178
   1   0   7   56.560   56.266  1.158
   2   0   7   13.022   12.953  0.288
   3   0   7   30.647   30.172  0.681
   4   0   7   13.095   12.829  0.305
   5   0   7    0.000    1.758 14.541
   0   1   7   26.753   25.543  0.581
   1   1   7    5.961    6.625  0.158
   2   1   7   17.020   18.042  0.390
   3   1   7    6.683    6.297  0.198
   4   1   7   15.976   15.782  0.354
   5   1   7    5.706    5.959  0.227
   0   2   7   42.982   43.702  0.892
   1   2   7   23.338   21.716  0.515
   2   2   7   14.921   15.258  0.336
   3   2   7   10.458   10.643  0.252
   4   2   7   10.640   10.653  0.268
   5   2   7   17.471   17.379  0.392
   0   3   7    0.000    1.036 12.947
   1   3   7    5.683    6.304  0.161
   2   3   7   41.194   41.142  0.880
   3   3   7   16.156   16.052  0.367
   4   3   7    8.474    8.393  0.239
   5   3   7    8.244    8.432  0.233
   0   4   7    9.374    9.200  0.214
   1   4   7   13.122   13.528  0.291
   2   4   7   13.055   12.971  0.296
   3   4   7   11.476   11.836  0.271
   4   4   7    8.977    9.068  0.243
   5   4   7    4.939    4.929  0.214
   0   5   7   11.311   10.443  0.251
   1   5   7   36.901   36.774  0.798
   2   5   7    9.273    8.998  0.230
   3   5   7   14.722   14.500  0.330
   4   5   7   13.779   13.875  0.317
   5   5   7    5.526    5.238  0.203
   0   6   7   17.785   18.052  0.395
   1   6   7    6.846    6.919  0.196
   2   6   7   14.125   14.052  0.315
   3   6   7   14.839   14.746  0.333
   4   6   7   10.983   10.974  0.271
   5   6   7    5.205    5.049  0.195
   0   7   7    9.692   10.019  0.241
   1   7   7    4.617    4.613  0.201
   2   7   7    9.604    9.858  0.244
   3   7   7   13.587   13.316  0.311
   4   7   7    5.212    5.625  0.214
   0   8   7   26.979   27.321  0.607
   1   8   7    9.950   10.246  0.248
   2   8   7    7.030    7.146  0.223
   3   8   7   13.687   13.924  0.313
   4   8   7   12.769   13.078  0.289
   0   9   7    1.792    0.612  0.338
   1   9   7    6.972    7.103  0.221
   2   9   7    0.000    1.178 13.024
   3   9   7    9.659    9.761  0.245
   4   9   7    8.492    8.346  0.215
   0  10   7    5.505    5.762  0.208
   1  10   7    8.050    7.822  0.225
   2  10   7    9.904    9.696  0.246
   3  10   7    3.971    4.085  0.196
   0  11   7    1.059    0.813  0.505
   1  11   7    8.026    8.115  0.221
   2  11   7   14.335   14.376  0.325
   3  11   7    5.184    5.358  0.179
   0  12   7    0.978    0.141  0.536
   1  12   7    1.272    1.495  0.432
   2  12   7    3.330    3.576  0.210
   0  13   7    3.269    3.534  0.182
   0   0   8   15.017   15.375  0.330
   1   0   8   63.267   62.261  1.294
   2   0   8    5.248    5.713  0.169
   3   0   8   15.179   14.289  0.337
   4   0   8    8.247    7.986  0.241
   5   0   8    0.000    0.700 14.586
   0   1   8    8.218    6.956  0.191
   1   1   8   17.635   17.518  0.399
   2   1   8   15.007   14.963  0.335
   3   1   8    9.132    9.095  0.232
   4   1   8    9.150    8.656  0.250
   5   1   8    2.587    2.946  0.306
   0   2   8   21.338   19.998  0.471
   1   2   8   18.246   17.675  0.406
   2   2   8   26.222   26.684  0.588
   3   2   8   15.568   15.450  0.353
   4   2   8    0.708    2.401  2.898
   5   2   8    5.352    4.911  0.222
   0   3   8   52.486   52.879  1.086
   1   3   8    8.165    8.184  0.199
   2   3   8   17.039   17.472  0.381
   3   3   8   10.454   10.720  0.254
   4   3   8    6.684    6.023  0.221
   5   3   8    4.795    4.705  0.231
   0   4   8    6.754    6.687  0.181
   1   4   8    5.042    5.316  0.174
   2   4   8   14.231   13.991  0.318
   3   4   8    8.545    8.249  0.228
   4   4   8   12.713   12.118  0.301
   5   4   8    5.685    5.695  0.208
   0   5   8   16.732   17.136  0.375
   1   5   8   32.245   31.564  0.718
   2   5   8   14.859   14.805  0.334
   3   5   8   12.291   11.581  0.290
   4   5   8    5.029    4.936  0.227
   5   5   8    5.448    5.307  0.208
   0   6   8    0.000    0.859 12.975
   1   6   8    9.082    9.347  0.227
   2   6   8   12.596   12.808  0.289
   3   6   8   14.592   15.219  0.329
   4   6   8    4.752    4.843  0.221
   0   7   8   12.593   12.757  0.285
   1   7   8    6.196    6.265  0.205
   2   7   8    8.665    8.574  0.235
   3   7   8    1.677    2.354  1.326
   4   7   8    7.694    7.772  0.218
   0   8   8    5.131    5.035  0.208
   1   8   8   13.323   13.563  0.305
   2   8   8   13.488   12.777  0.310
   3   8   8    4.786    4.579  0.219
   4   8   8    2.702    3.279  0.259
   0   9   8    8.771    8.740  0.236
   1   9   8   10.307   10.314  0.257
   2   9   8    9.387    9.734  0.243
   3   9   8    1.860    2.885  0.985
   0  10   8    8.420    8.552  0.233
   1  10   8    7.323    7.518  0.221
   2  10   8    5.342    5.160  0.201
   3  10   8   10.213   10.110  0.244
   0  11   8   12.972   13.075  0.295
   1  11   8    4.527    4.786  0.202
   2  11   8    2.530    2.569  0.233
   0  12   8    7.340    7.603  0.202
   1  12   8    5.052    5.168  0.182
   1   0   9   27.035   27.197  0.593
   2   0   9   13.921   14.465  0.311
   3   0   9   12.483   12.371  0.286
   4   0   9   10.575   10.854  0.268
   5   0   9    6.575    6.719  0.219
   0   1   9    2.661    3.798  0.176
   1   1   9   11.706   12.304  0.259
   2   1   9   18.805   19.073  0.420
   3   1   9    9.864   10.078  0.248
   4   1   9   13.671   13.514  0.314
   5   1   9    0.000    0.763 14.642
   0   2   9   19.984   19.941  0.447
   1   2   9   13.403   13.958  0.298
   2   2   9   23.045   22.449  0.516
   3   2   9    9.916   10.055  0.249
   4   2   9    4.166    4.020  0.263
   5   2   9    8.909    9.123  0.234
   0   3   9   20.281   20.164  0.457
   1   3   9    6.404    6.784  0.183
   2   3   9   22.047   22.280  0.494
   3   3   9   23.747   23.638  0.529
   4   3   9    3.119    2.724  0.281
   5   3   9    8.162    8.335  0.229
   0   4   9   15.946   15.842  0.349
   1   4   9   21.299   21.689  0.476
   2   4   9   10.280   10.292  0.249
   3   4   9    8.571    8.334  0.235
   4   4   9    7.977    8.095  0.229
   5   4   9    8.180    8.554  0.222
   0   5   9    7.729    7.399  0.206
   1   5   9   20.789   21.168  0.464
   2   5   9   11.172   11.440  0.267
   3   5   9   14.965   14.177  0.337
   4   5   9    5.939    6.089  0.211
   0   6   9   12.996   13.314  0.295
   1   6   9    4.722    4.651  0.208
   2   6   9   17.865   18.279  0.398
   3   6   9    3.908    3.397  0.233
   4   6   9   15.800   16.176  0.358
   0   7   9   37.604   37.108  0.834
   1   7   9    8.436    8.421  0.229
   2   7   9    1.973    1.417  0.360
   3   7   9    7.126    7.321  0.219
   4   7   9    9.246    9.533  0.233
   0   8   9   27.506   27.516  0.610
   1   8   9   17.527   17.328  0.387
   2   8   9    1.660    1.680  1.222
   3   8   9    6.030    5.709  0.209
   4   8   9    8.119    8.224  0.209
   0   9   9   14.802   14.448  0.335
   1   9   9   16.932   16.761  0.376
   2   9   9    4.333    3.903  0.211
   3   9   9   13.713   13.875  0.305
   0  10   9    9.494    9.333  0.241
   1  10   9   17.364   16.721  0.392
   2  10   9    2.962    2.881  0.234
   3  10   9    2.107    2.235  0.256
   0  11   9    9.740    9.490  0.241
   1  11   9    8.661    9.082  0.222
   2  11   9    8.325    8.318  0.210
   0  12   9    2.920    3.018  0.204
   1  12   9    8.596    8.774  0.212
   0   0  10    0.000    2.285 12.775
   1   0  10    6.738    6.782  0.188
   2   0  10   10.690   10.962  0.252
   3   0  10    9.222    8.719  0.243
   4   0  10    3.201    3.505  0.290
   5   0  10    8.583    8.488  0.229
   0   1  10   21.759   21.889  0.483
   1   1  10   31.333   31.476  0.698
   2   1  10   24.312   24.358  0.543
   3   1  10   45.660   45.065  0.990
   4   1  10   12.055   12.071  0.288
   5   1  10    5.304    5.412  0.204
   0   2  10   45.607   44.522  0.963
   1   2  10   12.576   12.648  0.282
   2   2  10   21.017   21.385  0.471
   3   2  10   20.650   20.615  0.462
   4   2  10   21.618   21.517  0.484
   5   2  10    1.266    1.373  1.034
   0   3  10    8.339    8.448  0.210
   1   3  10   14.262   14.171  0.322
   2   3  10   29.727   29.677  0.670
   3   3  10    8.983    8.860  0.243
   4   3  10   13.856   13.050  0.316
   5   3  10   11.619   12.272  0.269
   0   4  10   22.345   22.030  0.503
   1   4  10   27.035   26.736  0.602
   2   4  10   33.773   33.278  0.746
   3   4  10   13.999   13.645  0.319
   4   4  10   18.184   18.101  0.402
   0   5  10    3.364    3.425  0.222
   1   5  10   20.937   20.706  0.471
   2   5  10    7.598    7.809  0.217
   3   5  10    9.171    8.697  0.239
   4   5  10   14.528   14.625  0.325
   0   6  10    1.409    1.508  0.501
   1   6  10   28.512   27.979  0.637
   2   6  10    4.811    5.033  0.219
   3   6  10    6.349    6.692  0.218
   4   6  10   12.995   13.049  0.293
   0   7  10   18.103   17.781  0.407
   1   7  10   22.371   22.389  0.502
   2   7  10   20.992   20.595  0.468
   3   7  10    9.871    9.960  0.248
   4   7  10    4.162    4.558  0.194
   0   8  10    1.849    1.577  0.428
   1   8  10    9.254    9.041  0.242
   2   8  10    6.664    6.409  0.221
   3   8  10    7.593    7.808  0.215
   0   9  10   10.077   10.053  0.258
   1   9  10    4.201    3.909  0.223
   2   9  10    8.009    8.143  0.220
   3   9  10   10.324   10.492  0.246
   0  10  10   21.566   21.040  0.483
   1  10  10   12.846   12.726  0.291
   2  10  10    6.813    6.551  0.195
   0  11  10    2.958    2.629  0.216
   1  11  10    5.654    5.767  0.184
   2  11  10    2.393    2.412  0.225
   1   0  11   13.156   12.609  0.292
   2   0  11   27.044   26.843  0.608
   3   0  11   17.738   17.269  0.404
   4   0  11   12.279   12.426  0.290
   0   1  11   20.822   20.329  0.465
   1   1  11   25.823   26.345  0.576
   2   1  11   40.386   40.616  0.883
   3   1  11   13.389   12.882  0.308
   4   1  11   13.068   12.863  0.302
   0   2  11   20.782   20.707  0.460
   1   2  11   34.993   34.855  0.777
   2   2  11   20.357   19.900  0.453
   3   2  11    4.095    4.012  0.225
   4   2  11    3.583    3.668  0.254
   0   3  11   20.910   20.674  0.465
   1   3  11   24.890   24.723  0.554
   2   3  11   24.302   23.717  0.543
   3   3  11   16.297   15.930  0.364
   4   3  11   10.881   10.964  0.266
   0   4  11   20.875   21.283  0.469
   1   4  11   24.830   25.169  0.556
   2   4  11   14.182   14.203  0.325
   3   4  11   19.061   19.048  0.425
   4   4  11   14.970   15.242  0.336
   0   5  11   47.730   47.137  1.022
   1   5  11   24.185   24.314  0.550
   2   5  11    9.493    9.169  0.246
   3   5  11    6.729    6.825  0.219
   4   5  11    4.608    4.743  0.206
   0   6  11   26.424   26.120  0.588
   1   6  11   28.069   27.509  0.620
   2   6  11    6.294    6.065  0.215
   3   6  11   14.013   13.992  0.315
   4   6  11   12.277   12.818  0.278
   0   7  11   17.949   18.102  0.400
   1   7  11   17.798   17.722  0.399
   2   7  11    9.375    9.141  0.243
   3   7  11    9.342    9.855  0.237
   0   8  11   28.879   28.754  0.645
   1   8  11   15.772   15.745  0.354
   2   8  11    7.320    7.108  0.215
   3   8  11   11.176   11.583  0.260
   0   9  11   16.408   16.202  0.367
   1   9  11    8.948    9.153  0.234
   2   9  11   10.587   10.785  0.252
   3   9  11    6.235    6.527  0.186
   0  10  11    7.168    7.149  0.203
   1  10  11   10.755   10.549  0.254
   2  10  11   17.805   18.534  0.401
   0  11  11    2.794    2.634  0.212
   1  11  11   11.675   11.983  0.264
   0   0  12   22.502   22.230  0.502
   1   0  12   10.843   10.977  0.256
   2   0  12    6.398    6.718  0.209
   3   0  12   10.440   10.527  0.261
   4   0  12    9.951    9.669  0.250
   0   1  12   19.585   19.585  0.440
   1   1  12    9.524    9.373  0.235
   2   1  12   25.542   25.531  0.567
   3   1  12   14.023   14.049  0.320
   4   1  12   18.574   18.615  0.413
   0   2  12    4.244    4.010  0.204
   1   2  12   23.241   23.285  0.519
   2   2  12    3.071    3.020  0.259
   3   2  12   23.737   23.365  0.528
   4   2  12    4.744    4.555  0.207
   0   3  12   13.874   14.204  0.317
   1   3  12   25.636   25.516  0.585
   2   3  12    5.953    5.193  0.215
   3   3  12    5.260    5.254  0.219
   4   3  12    6.309    6.507  0.209
   0   4  12   25.594   25.213  0.571
   1   4  12    3.157    3.029  0.239
   2   4  12   14.720   14.406  0.331
   3   4  12   18.158   18.559  0.410
   4   4  12    8.033    8.682  0.219
   0   5  12    8.839    9.039  0.237
   1   5  12    4.651    4.788  0.209
   2   5  12   14.550   14.672  0.326
   3   5  12    4.233    4.363  0.213
   4   5  12    2.270    2.633  0.274
   0   6  12    3.580    2.963  0.215
   1   6  12    4.770    4.842  0.219
   2   6  12   14.812   15.068  0.332
   3   6  12    1.192    2.807  1.534
   0   7  12    8.083    7.955  0.227
   1   7  12   21.803   21.804  0.486
   2   7  12    5.199    4.959  0.209
   3   7  12    4.280    4.293  0.199
   0   8  12    4.132    4.065  0.218
   1   8  12    8.235    8.495  0.226
   2   8  12    5.224    5.270  0.206
   3   8  12    5.985    5.931  0.189
   0   9  12    8.349    8.219  0.223
   1   9  12    7.178    7.564  0.211
   2   9  12    4.736    4.642  0.174
   0  10  12   10.732   10.947  0.250
   1  10  12    4.707    5.116  0.188
   1   0  13   11.560   11.267  0.271
   2   0  13    1.543    0.914  0.383
   3   0  13    1.345    1.343  1.466
   4   0  13    1.583    1.402  0.885
   0   1  13   18.267   18.123  0.407
   1   1  13   12.149   11.608  0.280
   2   1  13   12.020   11.704  0.284
   3   1  13    2.062    1.986  0.364
   4   1  13    1.237    1.713  0.533
   0   2  13    4.412    4.924  0.206
   1   2  13   12.441   12.166  0.290
   2   2  13   12.055   12.002  0.287
   3   2  13    5.681    5.543  0.217
   4   2  13    8.706    8.547  0.226
   0   3  13   14.048   14.539  0.317
   1   3  13    3.190    3.308  0.261
   2   3  13    5.473    5.403  0.214
   3   3  13   10.081    9.832  0.252
   4   3  13   10.806   10.418  0.252
   0   4  13   25.567   25.530  0.566
   1   4  13    5.053    5.110  0.212
   2   4  13    5.230    4.832  0.206
   3   4  13    6.261    6.058  0.205
   4   4  13    7.328    7.447  0.202
   0   5  13   11.691   11.555  0.277
   1   5  13    7.574    7.713  0.220
   2   5  13    2.954    3.019  0.266
   3   5  13    9.877    9.950  0.246
   0   6  13    3.032    3.590  0.267
   1   6  13   10.897   10.865  0.266
   2   6  13    9.897    9.902  0.249
   3   6  13   10.225   10.629  0.247
   0   7  13    6.187    5.934  0.205
   1   7  13   14.636   14.461  0.325
   2   7  13    7.649    7.365  0.214
   3   7  13    8.786    8.766  0.218
   0   8  13    5.990    5.972  0.205
   1   8  13    6.102    6.209  0.197
   2   8  13    4.335    4.688  0.194
   0   9  13    5.313    5.414  0.187
   1   9  13    6.006    6.124  0.189
   2   9  13   18.003   18.559  0.404
   0  10  13    7.331    7.340  0.197
   1  10  13    2.181    2.004  0.231
   0   0  14   29.163   29.725  0.650
   1   0  14    3.902    4.506  0.238
   2   0  14    8.112    8.070  0.227
   3   0  14   10.174   10.319  0.258
   4   0  14    2.579    2.813  0.245
   0   1  14   27.194   26.889  0.602
   1   1  14   20.384   20.275  0.461
   2   1  14    6.880    7.045  0.221
   3   1  14   14.737   14.766  0.329
   4   1  14   11.763   11.971  0.268
   0   2  14    0.000    1.275 13.007
   1   2  14   10.189    9.959  0.256
   2   2  14    7.924    7.810  0.230
   3   2  14   11.572   11.571  0.275
   4   2  14   12.170   12.251  0.273
   0   3  14    2.018    2.066  0.326
   1   3  14   17.391   17.455  0.389
   2   3  14    6.223    6.105  0.212
   3   3  14    0.000    1.258 13.388
   0   4  14    0.000    0.148 12.946
   1   4  14   14.055   14.282  0.319
   2   4  14   23.462   23.199  0.524
   3   4  14   11.919   11.733  0.275
   0   5  14    6.202    6.050  0.203
   1   5  14   11.568   11.569  0.275
   2   5  14   12.288   12.297  0.284
   3   5  14    9.786    9.665  0.236
   0   6  14    5.157    5.545  0.208
   1   6  14   10.144    9.888  0.249
   2   6  14    9.976    9.794  0.247
   3   6  14    2.691    3.174  0.233
   0   7  14    3.468    3.381  0.239
   1   7  14   11.584   11.732  0.270
   2   7  14    8.714    8.733  0.219
   0   8  14    0.000    1.225 12.911
   1   8  14    4.394    4.343  0.189
   2   8  14    6.045    6.153  0.180
   0   9  14   15.180   15.384  0.339
   1   9  14    6.292    6.499  0.186
   1   0  15    0.000    1.888 13.170
   2   0  15   24.575   24.516  0.556
   3   0  15    0.000    0.825 13.547
   0   1  15   12.450   12.986  0.291
   1   1  15   17.245   17.387  0.387
   2   1  15    8.518    8.066  0.233
   3   1  15    1.655    1.711  0.384
   0   2  15    7.130    7.556  0.217
   1   2  15   18.310   17.882  0.409
   2   2  15    7.295    7.309  0.220
   3   2  15    3.006    3.310  0.230
   0   3  15   20.608   20.957  0.463
   1   3  15   18.846   18.405  0.418
   2   3  15    6.706    6.949  0.213
   3   3  15   15.329   15.296  0.342
   0   4  15   10.464   10.623  0.258
   1   4  15    7.552    7.772  0.220
   2   4  15    4.687    4.498  0.203
   3   4  15    9.029    8.971  0.223
   0   5  15   27.020   27.028  0.603
   1   5  15    3.795    4.163  0.228
   2   5  15    6.155    6.193  0.195
   3   5  15    7.275    7.035  0.195
   0   6  15    0.000    0.852 12.972
   1   6  15   10.394   10.497  0.250
   2   6  15   15.264   15.349  0.342
   0   7  15    0.000    0.097 12.961
   1   7  15    6.799    6.710  0.198
   2   7  15   10.908   11.237  0.250
   0   8  15    1.512    2.691  0.800
   1   8  15   13.358   13.605  0.299
   0   0  16   12.361   12.014  0.290
   1   0  16   10.990   11.024  0.265
   2   0  16    1.475    0.386  0.953
   3   0  16    2.860    2.792  0.220
   0   1  16   14.782   14.567  0.330
   1   1  16   10.832   10.915  0.262
   2   1  16    2.470    2.399  0.289
   3   1  16   12.662   12.509  0.287
   0   2  16    5.985    6.212  0.211
   1   2  16   12.986   12.957  0.297
   2   2  16    8.080    8.114  0.219
   3   2  16    7.651    7.465  0.203
   0   3  16   11.965   11.925  0.279
   1   3  16    7.512    7.536  0.221
   2   3  16   13.412   13.237  0.300
   0   4  16    0.000    1.807 13.025
   1   4  16    5.527    5.421  0.200
   2   4  16   13.222   12.821  0.293
   0   5  16   10.332   10.311  0.249
   1   5  16    2.333    3.118  0.296
   2   5  16   14.838   15.122  0.335
   0   6  16    4.792    4.847  0.180
   1   6  16   11.700   11.616  0.267
   0   7  16    1.771    1.583  0.298
   1   7  16    8.960    9.092  0.218
   1   0  17    2.312    2.442  0.289
   2   0  17    3.528    3.297  0.203
   0   1  17   11.126   10.994  0.264
   1   1  17   12.323   12.166  0.282
   2   1  17   12.237   12.435  0.276
   0   2  17    0.000    1.296 13.126
   1   2  17    9.787    9.452  0.238
   2   2  17    6.637    6.528  0.196
   0   3  17    8.615    8.187  0.220
   1   3  17    4.731    4.988  0.195
   2   3  17    3.887    3.791  0.191
   0   4  17   12.602   12.442  0.287
   1   4  17    7.867    7.947  0.207
   2   4  17    7.967    7.928  0.201
   0   5  17    0.000    1.194 13.073
   1   5  17    1.064    1.241  1.101
   0   6  17    5.539    5.594  0.173
   0   0  18    9.179    8.946  0.229
   1   0  18    5.545    5.355  0.184
   0   1  18   12.727   12.584  0.289
   1   1  18    4.262    4.158  0.193
   0   2  18    1.019    1.909  1.274
   1   2  18    5.943    6.159  0.188
   0   3  18    7.615    7.586  0.201
   1   3  18   10.624   10.649  0.245
   0   4  18    0.782    0.557  1.374
